# Supplementary material for: Tracheal Resection for Critical Airway Obstruction in Morquio A Syndrome
Source: Case Rep Pediatr. 2023 May 3;2023:7976780. doi: 10.1155/2023/7976780 (PMC10171972; doi:10.1155/2023/7976780)
Supplement: Supplementary Materials — Video 1: Preoperative microlaryngobronchoscopy for airway assessment. Video 2: Postoperative (day 7) microlaryngobronchoscopy for airway assessment. Link to supplementary video folder: https://drive.google.com/drive/folders/1_x2SvlmyhDaVMvv1JKA01Ba4Pe1xkQbE?usp=sharing. [file 7976780.f1.zip]

Archive with 2 entries (2 files):
- Video 1 - Pre-operative microlaryngobronchoscopy for airway assessment reduced size.mov
- Video 2 - Post-operative (day 7) microlaryngobronchoscopy for airway assessment reduced size.mov
